# Supplementary material for: Vascular adhesion protein-1–targeted [68Ga]Ga-DOTA-Siglec-9 PET/CT in Takayasu arteritis: imaging vascular inflammation and treatment reponse
Source: Rheumatol Adv Pract. 2026 Jul 7;10(3):rkag076. doi: 10.1093/rap/rkag076 (PMC13373243; doi:10.1093/rap/rkag076)
Supplement: rkag076_Supplementary_Data [file rkag076_supplementary_data.zip]

Archive with 2 entries (2 files):
- 25-291 Supplementary Data S1.docx
- 25-291 Supplementary Table.docx
